# Supplementary material for: Molecular symmetry breaking in the Frizzled-dependent planar polarity pathway
Source: Curr Biol. Author manuscript; Available in PMC 2024 Jun 6. (PMC7616066; doi:10.1016/j.cub.2023.10.071)
Supplement: Table S1 [file EMS196569-supplement-Table_S1.xlsx]

## Sheet: Sheet1
Figure 1G, ANOVA with Dunnett's multiple comparisons test
Sample 1	n	Mean	sd	Sample 2	n	Mean	sd	P value
w; EGFP-fmi/+	7	0.4814	0.06119	w; EGFP-fmi/+; fzP21	9	0.7705	0.06812	<0.0001
w; EGFP-fmi/+	7	0.4814	0.06119	w; stbm6 EGFP-fmi/stbm6	10	0.9008	0.05976	<0.0001
w; EGFP-fmi/+	7	0.4814	0.06119	w; stbm6 EGFP-fmi/stbm6; fzP21	11	0.8643	0.07026	<0.0001
Figure 1G, ANOVA with Tukey's multiple comparisons test
Sample 1	n	Mean	sd	Sample 2	n	Mean	sd	P value
w; EGFP-fmi/+	7	0.4814	0.06119	w; EGFP-fmi/+; fzP21	9	0.7705	0.06812	<0.0001
w; EGFP-fmi/+	7	0.4814	0.06119	w; stbm6 EGFP-fmi/stbm6	10	0.9008	0.05976	<0.0001
w; EGFP-fmi/+	7	0.4814	0.06119	w; stbm6 EGFP-fmi/stbm6; fzP21	12	0.8643	0.07026	<0.0001
w; EGFP-fmi/+; fzP21	9	0.7705	0.06812	w; stbm6 EGFP-fmi/stbm6	10	0.9008	0.05976	0.0009
w; EGFP-fmi/+; fzP21	9	0.7705	0.06812	w; stbm6 EGFP-fmi/stbm6; fzP21	11	0.8643	0.07026	0.0153
w; stbm6 EGFP-fmi/stbm6	10	0.9008	0.05976	w; stbm6 EGFP-fmi/stbm6; fzP21	11	0.8643	0.07026	0.5851
Figure 1I, ANOVA with Dunnett's multiple comparisons test
Sample 1	n	Mean	sd	Sample 2	n	Mean	sd	P value
w; EGFP-fmi/+	7	0.4814	0.06119	Ubx-FLP; EGFP-fmi/+; fzP21 FRT80/ubi-mRFP[nls] FRT80	10	0.4464	0.04697	0.6368
w; EGFP-fmi/+	7	0.4814	0.06119	w; stbm6 EGFP-fmi/stbm6, Ubx-FLP; P[acman]stbm FRT80/ubi-mRFP[nls] FRT80	9	0.434	0.06939	0.3845
w; EGFP-fmi/+	7	0.4814	0.06119	w; stbm6 EGFP-fmi/stbm6, Ubx-FLP ; P[acman]stbm fzP21 FRT80/ubi-mRFP[nls] FRT80	7	0.5052	0.06262	0.9082
w; EGFP-fmi/+	7	0.4814	0.06119	w; stbm6 EGFP-fmi/stbm6, Ubx-FLP; fzP21 FRT80/ubi-mRFP[nls] FRT80	9	0.7261	0.06432	<0.0001
w; EGFP-fmi/+	7	0.4814	0.06119	w; stbm6 EGFP-fmi/stbm6, Ubx-FLP; P[acman]stbm fzP21 FRT80/ubi-mRFP[nls] fzP21 FRT80	8	0.8402	0.05891	<0.0001
Figure 1I, ANOVA with Šídák's multiple comparisons test
Sample 1	n	Mean	sd	Sample 2	n	Mean	sd	P value
w; stbm6 EGFP-fmi/stbm6, Ubx-FLP; fzP21 FRT80/ubi-mRFP[nls] FRT80	9	0.7261	0.06432	w; stbm6 EGFP-fmi/stbm6, Ubx-FLP; P[acman]stbm fzP21 FRT80/ubi-mRFP[nls] fzP21 FRT80	8	0.8402	0.05891	0.0004
Figure 2B, ANOVA with Tukey's multiple comparisons test
Sample 1	n	Mean	sd	Sample 2	n	Mean	sd	P value
Fmi:Fmi	3	0.1667	0.2887	Fz-Fmi:Fmi	5	29	12.9	0.0004
Fmi:Fmi	3	0.1667	0.2887	Fmi:Fmi:Stbm	6	0	0	>0.9999
Fmi:Fmi	3	0.1667	0.2887	Fz-Fmi:Fmi:Fz	3	1.833	1.756	0.9997
Fmi:Fmi	3	0.1667	0.2887	Stbm:Fmi:Fmi:Stbm	3	0.1667	0.2887	>0.9999
Fmi:Fmi	3	0.1667	0.2887	Fz-Fmi:Fmi-Stbm	6	46.08	8.997	<0.0001
Fz-Fmi:Fmi	5	29	12.9	Fmi:Fmi:Stbm	6	0	0	<0.0001
Fz-Fmi:Fmi	5	29	12.9	Fz-Fmi:Fmi:Fz	3	1.833	1.756	0.0007
Fz-Fmi:Fmi	5	29	12.9	Stbm:Fmi:Fmi:Stbm	3	0.1667	0.2887	0.0004
Fz-Fmi:Fmi	5	29	12.9	Fz-Fmi:Fmi-Stbm	6	46.08	8.997	0.0112
Fmi:Fmi:Stbm	6	0	0	Fz-Fmi:Fmi:Fz	3	1.833	1.756	0.9992
Fmi:Fmi:Stbm	6	0	0	Stbm:Fmi:Fmi:Stbm	3	0.1667	0.2887	>0.9999
Fmi:Fmi:Stbm	6	0	0	Fz-Fmi:Fmi-Stbm	6	46.08	8.997	<0.0001
Fz-Fmi:Fmi:Fz	3	1.833	1.756	Stbm:Fmi:Fmi:Stbm	3	0.1667	0.2887	0.9997
Fz-Fmi:Fmi:Fz	3	1.833	1.756	Fz-Fmi:Fmi-Stbm	6	46.08	8.997	<0.0001
Stbm:Fmi:Fmi:Stbm	3	0.1667	0.2887	Fz-Fmi:Fmi-Stbm	6	46.08	8.997	<0.0001
Figure 3B, ANOVA with Dunnett's multiple comparisons test
Sample 1	n	Mean	sd	Sample 2	n	Mean	sd	P value
w; EGFP-fmi/+	7	0.4814	0.06119	w; EGFP-fmi dgo380/dgo380	5	0.5868	0.04344	0.0114
w; EGFP-fmi/+	7	0.4814	0.06119	w dsh1; EGFP-fmi/+	12	0.6235	0.06558	<0.0001
w; EGFP-fmi/+	7	0.4814	0.06119	w; pk-sple13 EGFP-fmi/pk-sple13	7	0.6853	0.045	<0.0001
Figure 3B, ANOVA with Tukey's multiple comparisons test
Sample 1	n	Mean	sd	Sample 2	n	Mean	sd	P value
w; EGFP-fmi/+	7	0.4814	0.06119	w; EGFP-fmi dgo380/dgo380	5	0.5868	0.04344	0.0205
w; EGFP-fmi/+	7	0.4814	0.06119	w dsh1; EGFP-fmi/+	12	0.6235	0.06558	0.0001
w; EGFP-fmi/+	7	0.4814	0.06119	w; pk-sple13 EGFP-fmi/pk-sple13	7	0.6853	0.045	<0.0001
w; EGFP-fmi dgo380/dgo380	5	0.5868	0.04344	w dsh1; EGFP-fmi/+	12	0.6235	0.06558	0.6347
w; EGFP-fmi dgo380/dgo380	5	0.5868	0.04344	w; pk-sple13 EGFP-fmi/pk-sple13	7	0.6853	0.045	0.0331
w dsh1; EGFP-fmi/+	12	0.6235	0.06558	w; pk-sple13 EGFP-fmi/pk-sple13	7	0.6853	0.045	0.1332
Figure 3F, ANOVA with Dunnett's multiple comparisons test
Sample 1	n	Mean	sd	Sample 2	n	Mean	sd	P value
Fz-Fmi:Fmi	3	14	3.279	Fz-Fmi:Fmi-Stbm	3	21.17	6.788	0.5984
Fz-Fmi:Fmi	3	14	3.279	Dsh-Fz-Fmi:Fmi	3	23.33	5.252	0.3336
Fz-Fmi:Fmi	3	14	3.279	Dgo-Dsh-Fz-Fmi:Fmi	3	22.67	7.572	0.4062
Fz-Fmi:Fmi	3	14	3.279	Dsh-Fz-Fmi:Fmi-Stbm	3	25	5.22	0.1934
Fz-Fmi:Fmi	3	14	3.279	Fz-Fmi:Fmi-Stbm-Pk	3	37.5	4.822	0.0011
Fz-Fmi:Fmi	3	14	3.279	Dgo-Dsh-Fz-Fmi:Fmi-Stbm	3	27.33	6.64	0.0818
Fz-Fmi:Fmi	3	14	3.279	Dsh-Fz-Fmi:Fmi-Stbm-Pk	3	36.17	8.808	0.002
Fz-Fmi:Fmi	3	14	3.279	Dgo-Dsh-Fz-Fmi:Fmi-Stbm-Pk	3	35	4.359	0.0033
Figure 3G, ANOVA with Dunnett's multiple comparisons test
Sample 1	n	Mean	sd	Sample 2	n	Mean	sd	P value
Fz-Fmi:Fmi	18	0.6879	0.1035	Fz-Fmi:Fmi-Stbm	16	0.4973	0.08601	<0.0001
Fz-Fmi:Fmi	18	0.6879	0.1035	Dsh-Fz-Fmi:Fmi	18	0.4094	0.05987	<0.0001
Fz-Fmi:Fmi	18	0.6879	0.1035	Dgo-Dsh-Fz-Fmi:Fmi	16	0.3221	0.07314	<0.0001
Fz-Fmi:Fmi	18	0.6879	0.1035	Dsh-Fz-Fmi:Fmi-Stbm	16	0.3482	0.06779	<0.0001
Fz-Fmi:Fmi	18	0.6879	0.1035	Fz-Fmi:Fmi-Stbm-Pk	14	0.3464	0.1044	<0.0001
Fz-Fmi:Fmi	18	0.6879	0.1035	Dsh-Fz-Fmi:Fmi-Stbm-Pk	15	0.2169	0.05314	<0.0001
Fz-Fmi:Fmi	18	0.6879	0.1035	Dgo-Dsh-Fz-Fmi:Fmi-Stbm-Pk	15	0.1671	0.05309	<0.0001
Figure 3G, ANOVA with Tukey's multiple comparisons test
Sample 1	n	Mean	sd	Sample 2	n	Mean	sd	P value
Fz-Fmi:Fmi	18	0.6879	0.1035	Fz-Fmi:Fmi-Stbm	16	0.4973	0.08601	<0.0001
Fz-Fmi:Fmi	18	0.6879	0.1035	Dsh-Fz-Fmi:Fmi	18	0.4094	0.05987	<0.0001
Fz-Fmi:Fmi	18	0.6879	0.1035	Dgo-Dsh-Fz-Fmi:Fmi	16	0.3221	0.07314	<0.0001
Fz-Fmi:Fmi	18	0.6879	0.1035	Dsh-Fz-Fmi:Fmi-Stbm	16	0.3482	0.06779	<0.0001
Fz-Fmi:Fmi	18	0.6879	0.1035	Fz-Fmi:Fmi-Stbm-Pk	14	0.3464	0.1044	<0.0001
Fz-Fmi:Fmi	18	0.6879	0.1035	Dsh-Fz-Fmi:Fmi-Stbm-Pk	15	0.2169	0.05314	<0.0001
Fz-Fmi:Fmi	18	0.6879	0.1035	Dgo-Dsh-Fz-Fmi:Fmi-Stbm-Pk	15	0.1671	0.05309	<0.0001
Fz-Fmi:Fmi-Stbm	16	0.4973	0.08601	Dsh-Fz-Fmi:Fmi	18	0.4094	0.05987	0.0274
Fz-Fmi:Fmi-Stbm	16	0.4973	0.08601	Dgo-Dsh-Fz-Fmi:Fmi	16	0.3221	0.07314	<0.0001
Fz-Fmi:Fmi-Stbm	16	0.4973	0.08601	Dsh-Fz-Fmi:Fmi-Stbm	16	0.3482	0.06779	<0.0001
Fz-Fmi:Fmi-Stbm	16	0.4973	0.08601	Fz-Fmi:Fmi-Stbm-Pk	14	0.3464	0.1044	<0.0001
Fz-Fmi:Fmi-Stbm	16	0.4973	0.08601	Dsh-Fz-Fmi:Fmi-Stbm-Pk	15	0.2169	0.05314	<0.0001
Fz-Fmi:Fmi-Stbm	16	0.4973	0.08601	Dgo-Dsh-Fz-Fmi:Fmi-Stbm-Pk	15	0.1671	0.05309	<0.0001
Dsh-Fz-Fmi:Fmi	18	0.4094	0.05987	Dgo-Dsh-Fz-Fmi:Fmi	16	0.3221	0.07314	0.0295
Dsh-Fz-Fmi:Fmi	18	0.4094	0.05987	Dsh-Fz-Fmi:Fmi-Stbm	16	0.3482	0.06779	0.306
Dsh-Fz-Fmi:Fmi	18	0.4094	0.05987	Fz-Fmi:Fmi-Stbm-Pk	14	0.3464	0.1044	0.3155
Dsh-Fz-Fmi:Fmi	18	0.4094	0.05987	Dsh-Fz-Fmi:Fmi-Stbm-Pk	15	0.2169	0.05314	<0.0001
Dsh-Fz-Fmi:Fmi	18	0.4094	0.05987	Dgo-Dsh-Fz-Fmi:Fmi-Stbm-Pk	15	0.1671	0.05309	<0.0001
Dgo-Dsh-Fz-Fmi:Fmi	16	0.3221	0.07314	Dsh-Fz-Fmi:Fmi-Stbm	16	0.3482	0.06779	0.9802
Dgo-Dsh-Fz-Fmi:Fmi	16	0.3221	0.07314	Fz-Fmi:Fmi-Stbm-Pk	14	0.3464	0.1044	0.9893
Dgo-Dsh-Fz-Fmi:Fmi	16	0.3221	0.07314	Dsh-Fz-Fmi:Fmi-Stbm-Pk	15	0.2169	0.05314	0.0061
Dgo-Dsh-Fz-Fmi:Fmi	16	0.3221	0.07314	Dgo-Dsh-Fz-Fmi:Fmi-Stbm-Pk	15	0.1671	0.05309	<0.0001
Dsh-Fz-Fmi:Fmi-Stbm	16	0.3482	0.06779	Fz-Fmi:Fmi-Stbm-Pk	14	0.3464	0.1044	>0.9999
Dsh-Fz-Fmi:Fmi-Stbm	16	0.3482	0.06779	Dsh-Fz-Fmi:Fmi-Stbm-Pk	15	0.2169	0.05314	0.0002
Dsh-Fz-Fmi:Fmi-Stbm	16	0.3482	0.06779	Dgo-Dsh-Fz-Fmi:Fmi-Stbm-Pk	15	0.1671	0.05309	<0.0001
Fz-Fmi:Fmi-Stbm-Pk	14	0.3464	0.1044	Dsh-Fz-Fmi:Fmi-Stbm-Pk	15	0.2169	0.05314	0.0004
Fz-Fmi:Fmi-Stbm-Pk	14	0.3464	0.1044	Dgo-Dsh-Fz-Fmi:Fmi-Stbm-Pk	15	0.1671	0.05309	<0.0001
Dgo-Dsh-Fz-Fmi:Fmi-Stbm-Pk	15	0.2169	0.05314	Dsh-Fz-Fmi:Fmi	15	0.1671	0.05309	0.6501
Figure 4D, unpaired t-test
Sample 1	n	Mean	sd	Sample 2	n	Mean	sd	P value
Dgo-Dsh-Fz-Fmi:Fmi-Stbm-Pk	7	0.209796	0.05103	Fmi-Fz-Dsh-Dgo-Stbm-Pk:Fmi-Fz-Dsh-Dgo-Stbm-Pk	7	0.190888	0.02949	0.4126
Figure 5E, ANOVA with Dunnett's multiple comparisons test
Sample 1	n	Mean	sd	Sample 2	n	Mean	sd	P value
Fmi-mEGFP:Fmi-HA	3	0.3333	0.5774	Fmi-mEGFP:Fmi-HA-Fz	3	24.33	4.933	0.0408
Fmi-mEGFP:Fmi-HA	3	0.3333	0.5774	Fz-Fmi:mEGFP:Fmi-HA	3	44	16.09	0.0027
CAD1-8:Fmi-HA	3	12.67	3.055	CAD1-8:Fmi-HA-Fz	3	7.667	0.5774	0.0518
CAD1-8:Fmi-HA	3	12.67	3.055	Fz-CAD1-8:Fmi-HA	3	12.33	2.082	0.9743
CAD1-8EL:Fmi-HA	3	9	3	CAD1-8EL:Fmi-HA-Fz	3	4.667	3.512	0.18
CAD1-8EL:Fmi-HA	3	9	3	Fz-CAD1-8EL:Fmi-HA	3	8.667	1.528	0.9847
Fmi-mEGFP:Fmi-HA	3	0.3333	0.5774	CAD1-8:Fmi-HA	3	12.67	3.055	0.0017
Fmi-mEGFP:Fmi-HA	3	0.3333	0.5774	CAD1-8EL:Fmi-HA	3	9	3	0.0095
Fmi-mEGFP:Fmi-HA-Fz	3	24.33	4.933	CAD1-8:Fmi-HA-Fz	3	7.667	0.5774	0.0021
Fmi-mEGFP:Fmi-HA-Fz	3	24.33	4.933	CAD1-8EL:Fmi-HA-Fz	3	4.667	3.512	0.0009
Fz-Fmi:mEGFP:Fmi-HA	3	44	16.09	Fz-CAD1-8:Fmi-HA	3	12.33	2.082	0.0111
Fz-Fmi:mEGFP:Fmi-HA	3	44	16.09	Fz-CAD1-8EL:Fmi-HA	3	8.667	1.528	0.0066
Figure 7A, ANOVA with Dunnett's multiple comparisons test
Sample 1	n	Mean	sd	Sample 2	n	Mean	sd	P value
EGFP-Fmi:Fmi-Fz	4	19	2.828	EGFP-Fmi[∆IL1]:Fmi-Fz	2	0	0	0.0011
EGFP-Fmi:Fmi-Fz	4	19	2.828	EGFP-Fmi[∆IL2]:Fmi-Fz	4	19.25	6.551	0.9996
EGFP-Fmi:Fmi-Fz	4	19	2.828	EGFP-Fmi[∆IL3]:Fmi-Fz	4	25.5	2.887	0.1318
Figure 7B, ANOVA with Dunnett's multiple comparisons test
Sample 1	n	Mean	sd	Sample 2	n	Mean	sd	P value
Fz-EGFP-Fmi:Fmi	3	16	3	Fz-EGFP-Fmi[∆IL1]:Fmi	1	0	0	-
Fz-EGFP-Fmi:Fmi	3	16	3	Fz-EGFP-Fmi[∆IL2]:Fmi	3	11.33	4.509	0.7221
Fz-EGFP-Fmi:Fmi	3	16	3	Fz-EGFP-Fmi[∆IL3]:Fmi	3	21.67	9.504	0.6061
Figure 7C, ANOVA with Šídák's multiple comparisons test
Sample 1	n	Mean	sd	Sample 2	n	Mean	sd	P value
Fz-EGFP-Fmi:Fmi	11	0.594	0.0827	Fz-EGFP-Fmi[∆IL2]:Fmi	9	0.6554	0.1177	0.2144
Fz-EGFP-Fmi:Fmi-Stbm	10	0.5354	0.06796	Fz-EGFP-Fmi[∆IL2]:Fmi-Stbm	11	0.4982	0.0735	0.6042
Fz-EGFP-Fmi:Fmi-Stbm-Pk	9	0.2026	0.045	Fz-EGFP-Fmi[∆IL2]:Fmi-Stbm-Pk	11	0.2058	0.05207	0.9996
Figure 7D, ANOVA with Šídák's multiple comparisons test
Sample 1	n	Mean	sd	Sample 2	n	Mean	sd	P value
Fz-Fmi:EGFP-Fmi	11	0.6795	0.07449	Fz-Fmi:EGFP-Fmi[∆IL2]	10	0.6361	0.09958	0.4871
Fz-Fmi:EGFP-Fmi-Stbm	11	0.5371	0.07798	Fz-Fmi:EGFP-Fmi[∆IL2]-Stbm	11	0.6491	0.07131	0.0034
Fz-Fmi:EGFP-Fmi-Stbm-Pk	9	0.211	0.0557	Fz-Fmi:EGFP-Fmi[∆IL2]-Stbm-Pk	10	0.4792	0.07146	<0.0001
Figure S1E, ANOVA with Tukey's multiple comparisons test
Sample 1	n	Mean	sd	Sample 2	n	Mean	sd	P value
Fmi:Fmi	3	0.3333	0.5774	Fz-Fmi:Fmi	6	35.5	8.019	<0.0001
Fmi:Fmi	3	0.3333	0.5774	Fmi:Fmi:Stbm	6	1.333	0.8165	0.9996
Fmi:Fmi	3	0.3333	0.5774	Fz-Fmi:Fmi:Fz	3	21.67	4.193	0.0002
Fmi:Fmi	3	0.3333	0.5774	Stbm:Fmi:Fmi:Stbm	3	4	2.291	0.9213
Fmi:Fmi	3	0.3333	0.5774	Fz-Fmi:Fmi-Stbm	6	32.33	3.894	<0.0001
Fz-Fmi:Fmi	6	35.5	8.019	Fmi:Fmi:Stbm	6	1.333	0.8165	<0.0001
Fz-Fmi:Fmi	6	35.5	8.019	Fz-Fmi:Fmi:Fz	3	21.67	4.193	0.0043
Fz-Fmi:Fmi	6	35.5	8.019	Stbm:Fmi:Fmi:Stbm	3	4	2.291	<0.0001
Fz-Fmi:Fmi	6	35.5	8.019	Fz-Fmi:Fmi-Stbm	6	32.33	3.894	0.8372
Fmi:Fmi:Stbm	6	1.333	0.8165	Fz-Fmi:Fmi:Fz	3	21.67	4.193	<0.0001
Fmi:Fmi:Stbm	6	1.333	0.8165	Stbm:Fmi:Fmi:Stbm	3	4	2.291	0.961
Fmi:Fmi:Stbm	6	1.333	0.8165	Fz-Fmi:Fmi-Stbm	6	32.33	3.894	<0.0001
Fz-Fmi:Fmi:Fz	3	21.67	4.193	Stbm:Fmi:Fmi:Stbm	3	4	2.291	0.0015
Fz-Fmi:Fmi:Fz	3	21.67	4.193	Fz-Fmi:Fmi-Stbm	6	32.33	3.894	0.0372
Stbm:Fmi:Fmi:Stbm	3	4	2.291	Fz-Fmi:Fmi-Stbm	6	32.33	3.894	<0.0001
Figure S1F, ANOVA with Tukey's multiple comparisons test
Sample 1	n	Mean	sd	Sample 2	n	Mean	sd	P value
Fmi:Fmi	2	0.3333	0.5774	Fz-Fmi:Fmi	4	35.5	8.019	<0.0001
Fmi:Fmi	2	0.3333	0.5774	Fmi:Fmi:Stbm	4	1.333	0.8165	0.9996
Fmi:Fmi	2	0.3333	0.5774	Fz-Fmi:Fmi:Fz	2	21.67	4.193	0.6681
Fmi:Fmi	2	0.3333	0.5774	Stbm:Fmi:Fmi:Stbm	2	4	2.291	>0.9999
Fmi:Fmi	2	0.3333	0.5774	Fz-Fmi:Fmi-Stbm	4	32.33	3.894	<0.0001
Fz-Fmi:Fmi	4	35.5	8.019	Fmi:Fmi:Stbm	4	1.333	0.8165	<0.0001
Fz-Fmi:Fmi	4	35.5	8.019	Fz-Fmi:Fmi:Fz	2	21.67	4.193	<0.0001
Fz-Fmi:Fmi	4	35.5	8.019	Stbm:Fmi:Fmi:Stbm	2	4	2.291	<0.0001
Fz-Fmi:Fmi	4	35.5	8.019	Fz-Fmi:Fmi-Stbm	4	32.33	3.894	0.3616
Fmi:Fmi:Stbm	4	1.333	0.8165	Fz-Fmi:Fmi:Fz	2	21.67	4.193	0.6236
Fmi:Fmi:Stbm	4	1.333	0.8165	Stbm:Fmi:Fmi:Stbm	2	4	2.291	>0.9999
Fmi:Fmi:Stbm	4	1.333	0.8165	Fz-Fmi:Fmi-Stbm	4	32.33	3.894	<0.0001
Fz-Fmi:Fmi:Fz	2	21.67	4.193	Stbm:Fmi:Fmi:Stbm	2	4	2.291	0.7283
Fz-Fmi:Fmi:Fz	2	21.67	4.193	Fz-Fmi:Fmi-Stbm	4	32.33	3.894	0.0007
Stbm:Fmi:Fmi:Stbm	2	4	2.291	Fz-Fmi:Fmi-Stbm	4	32.33	3.894	<0.0001
Figure S1I, Mann-Whitney test
Sample 1	n	Mean	sd	Sample 2	n	Mean	sd	P value
Fmi-mEGFP	67	1	0.369	Fmi-mEGFP+Fz	64	1.366	0.5047	<0.0001
Figure S4K, ANOVA with Kruskal-Wallis multiple comparisons test
Sample 1	n	Mean	sd	Sample 2	n	Mean	sd	P value
Fmi-EGFP Ab74	52	1	0.3855	Fmi[∆CAD2-3]-EGFP Ab74	47	1.75	0.8443	<0.0001
Fmi-EGFP Ab74	52	1	0.3855	Fmi[∆CAD6-7]-EGFP Ab74	49	1.623	0.6731	<0.0001
Fmi-EGFP Ab74	52	1	0.3855	Fmi[∆CAD8]-EGFP Ab74	50	0.6418	0.3676	0.0008
Figure S4K, Mann-Whitney test
Sample 1	n	Mean	sd	Sample 2	n	Mean	sd	P value
Fmi-EGFP Ab71	44	1	0.3063	Fmi[∆CAD4-5]-EGFP Ab71	61	1.148	0.4224	0.1167
Figure S5C, ANOVA with Dunnett's multiple comparisons test
Sample 1	n	Mean	sd	Sample 2	n	Mean	sd	P value
Fz-EGFP-Fmi:Fmi	3	17.83	8.036	Fz-EGFP-Fmi[∆EGF∆LamG]:Fmi	3	0	0	0.0361
Fz-EGFP-Fmi:Fmi	3	17.83	8.036	Fz-EGFP-Fmi[∆LamG]:Fmi	3	0	0	0.0361
Fz-EGFP-Fmi:Fmi	3	17.83	8.036	Fz-EGFP-Fmi[∆LamG1]:Fmi	3	0	0	0.0361
Fz-EGFP-Fmi:Fmi	3	17.83	8.036	Fz-EGFP-Fmi[∆LamG2]:Fmi	3	26.5	13.61	0.4138
EGFP-Fmi:Fmi-Fz	3	22	3.775	EGFP-Fmi[∆EGF∆LamG]:Fmi-Fz	3	8.833	8.129	0.1673
EGFP-Fmi:Fmi-Fz	3	22	3.775	EGFP-Fmi[∆LamG]:Fmi-Fz	3	0	0	0.0166
EGFP-Fmi:Fmi-Fz	3	22	3.775	EGFP-Fmi[∆LamG1]:Fmi-Fz	3	0	0	0.0166
EGFP-Fmi:Fmi-Fz	3	22	3.775	EGFP-Fmi[∆LamG2]:Fmi-Fz	3	35	14.31	0.1744
Figure S5I, ANOVA with Kruskal-Wallis multiple comparisons test
Sample 1	n	Mean	sd	Sample 2	n	Mean	sd	P value
EGFP-Fmi	55	1	0.6504	EGFP-Fmi[∆EGF∆LamG]	58	0.3611	0.306	0.0023
EGFP-Fmi	55	1	0.6504	EGFP-Fmi[∆LamG]	70	0.1085	0.1051	<0.0001
EGFP-Fmi	55	1	0.6504	EGFP-Fmi[∆LamG1]	104	0.02732	0.01977	<0.0001
EGFP-Fmi	55	1	0.6504	EGFP-Fmi[∆LamG2]	51	1.119	0.618	>0.9999
Figure S5N, Mann-Whitney test
Sample 1	n	Mean	sd	Sample 2	n	Mean	sd	P value
Fz	61	1	0.5591	FzCRD-Fz2	51	2.289	0.9646	<0.0001
Fz2	43	1	0.1518	Fz2CRD-Fz	62	0.8962	0.2383	0.0325
Figure S6T, paired t-test
Sample 1	n	Mean	sd	Sample 2	n	Mean	sd	P value
EGFP-fmi	13	0.1403	0.02156	EGFP-fmi[∆Intra]	13	0.1389	0.02937	0.8618
EGFP-fmi	8	0.1658	0.02146	EGFP-fmi[∆Intra∆PBM]	8	0.1025	0.01527	<0.0001
EGFP-fmi	8	0.1496	0.02157	EGFP-fmi[∆IL1]	8	0.068	0.008719	<0.0001
EGFP-fmi	8	0.1471	0.02261	EGFP-fmi[∆IL2]	8	0.06435	0.007916	<0.0001
EGFP-fmi	10	0.1687	0.0233	EGFP-fmi[∆IL3]	10	0.1141	0.0187	<0.0001
Figure S6U, paired t-test
Sample 1	n	Mean	sd	Sample 2	n	Mean	sd	P value
EGFP-fmi	13	0.269	0.06883	EGFP-fmi[∆Intra]	13	0.551	0.1789	<0.0001
EGFP-fmi	8	0.2592	0.08951	EGFP-fmi[∆Intra∆PBM]	8	0.687	0.07537	<0.0001
EGFP-fmi	8	0.3608	0.1167	EGFP-fmi[∆IL1]	8	0.7117	0.11	<0.0001
EGFP-fmi	8	0.3869	0.1335	EGFP-fmi[∆IL2]	8	0.7841	0.1255	<0.0001
EGFP-fmi	10	0.3057	0.1446	EGFP-fmi[∆IL3]	10	0.4471	0.1694	0.0722
Figure S6V, one-sample t and Wilcoxon test
Sample 1	n	Mean	sd	P value
EGFP-Fmi∆Intra/EGFP-Fmi	13	0.6077	0.09726	<0.0001
EGFP-Fmi∆Intra∆PBM/EGFP-Fmi	8	0.4289	0.0602	<0.0001
EGFP-Fmi∆IL1/EGFP-Fmi	8	0.3699	0.0574	<0.0001
EGFP-Fmi∆IL2/EGFP-Fmi	8	0.9355	0.1033	0.1208
EGFP-Fmi∆IL3/EGFP-Fmi	10	0.8174	0.06146	<0.0001
Figure S7H, ANOVA with Kruskal-Wallis multiple comparisons test
Sample 1	n	Mean	sd	Sample 2	n	Mean	sd	P value
EGFP-fmi	53	0.5149	0.1558	EGFP-fmi[∆IL1]	52	0.1202	0.08127	<0.0001
EGFP-fmi	53	0.5149	0.1558	EGFP-fmi[∆IL2]	49	0.5675	0.2066	0.7
EGFP-fmi	53	0.5149	0.1558	EGFP-fmi[∆IL3]	48	0.5453	0.1935	>0.9999
Figure S7K, unpaired t-test
Sample 1	n	Mean	sd	Sample 2	n	Mean	sd	P value
Fz-EGFP-Fmi:Fmi-Stbm-Pk	11	0.2026	0.045	Fz-EGFP-Fmi[∆IL3]:Fmi-Stbm-Pk	10	0.1981	0.04176	0.8156
Figure S7L, unpaired t-test
Sample 1	n	Mean	sd	Sample 2	n	Mean	sd	P value
Fz-Fmi:EGFP-Fmi-Stbm-Pk	9	0.211	0.0557	Fz-Fmi:EGFP-Fmi[∆IL3]-Stbm-Pk	11	0.2104	0.04324	0.9772
