# Supplementary material for: Molecular symmetry breaking in the Frizzled-dependent planar polarity pathway
Source: Curr Biol. Author manuscript; Available in PMC 2024 Jun 6. (PMC7616066; doi:10.1016/j.cub.2023.10.071)
Supplement: Table S2 [file EMS196569-supplement-Table_S2.xlsx]

## Sheet: Sheet1
Figure 2	Cell 1		Cell 2
B	TKO	pMT-Fmi-mEGFP	TKO	pMT-Fmi-3xHA
	TKO	pMT-Fmi-mEGFP + pMT-Fz-TagBFP	TKO	pMT-Fmi-3xHA
	TKO	pMT-Fmi-mEGFP + pMT-SNAP-Stbm	TKO	pMT-Fmi-3xHA
	TKO	pMT-Fmi-mEGFP + pMT-Fz-TagBFP	TKO	pMT-Fmi-3xHA + pMT-Fz-TagBFP
	TKO	pMT-Fmi-mEGFP + pMT-SNAP-Stbm	TKO	pMT-Fmi-3xHA + pMT-SNAP-Stbm
	TKO	pMT-Fmi-mEGFP + pMT-Fz-TagBFP	TKO	pMT-Fmi-3xHA + pMT-SNAP-Stbm
C	TKO	pMT-Fmi-mEGFP	TKO	pMT-Fmi-mApple
D	TKO	pMT-Fmi-mEGFP	TKO	pMT-Fmi-mApple + pMT-TagBFP-Stbm
E	TKO	pMT-Fmi-mEGFP + pMT-Fz-TagBFP	TKO	pMT-Fmi-mApple
F	TKO	pMT-Fmi-mEGFP + pMT-Fz-TagBFP	TKO	pMT-Fmi-mApple + pMT-TagBFP-Stbm
Figure 3	Cell 1		Cell 2
A	TKO	pMT-mEGFP-Fmi	TKO	pMT-Fmi-mApple + pMT-Fz-TagBFP
	TKO	pMT-mEGFP-Fmi + pMT-SNAP-Stbm	TKO	pMT-Fmi-mApple + pMT-Fz-TagBFP
C-E	TKO	pMT-Fmi-mEGFP + pMT-Fz-T2A-Dsh-T2A-Dgo	TKO	pMT-Fmi-mApple + pMT-Stbm-T2A Pk
F	TKO	pMT-Fmi-mEGFP + pMT-Fz-TagBFP	TKO	pMT-Fmi-3xHA + pMT-CD86
	TKO	pMT-Fmi-mEGFP + pMT-Fz-TagBFP	TKO	pMT-Fmi-3xHA + pMT-TagBFP-Stbm
	TKO	pMT-Fmi-mEGFP + pMT-Fz-T2A-Dsh	TKO	pMT-Fmi-3xHA + pMT-CD86
	TKO	pMT-Fmi-mEGFP + pMT-Fz-T2A-Dsh-T2A-Dgo	TKO	pMT-Fmi-3xHA + pMT-CD86
	TKO	pMT-Fmi-mEGFP + pMT-Fz-T2A-Dsh	TKO	pMT-Fmi-3xHA + pMT-TagBFP-Stbm
	TKO	pMT-Fmi-mEGFP + pMT-Fz-TagBFP	TKO	pMT-Fmi-3xHA + pMT-Stbm-T2A-Pk
	TKO	pMT-Fmi-mEGFP + pMT-Fz-T2A-Dsh-T2A-Dgo	TKO	pMT-Fmi-3xHA + pMT-TagBFP-Stbm
	TKO	pMT-Fmi-mEGFP + pMT-Fz-T2A-Dsh	TKO	pMT-Fmi-3xHA + pMT-Stbm-T2A-Pk
	TKO	pMT-Fmi-mEGFP + pMT-Fz-T2A-Dsh-T2A-Dgo	TKO	pMT-Fmi-3xHA + pMT-Stbm-T2A-Pk
G	TKO	pMT-mEGFP-Fmi	TKO	pMT-Fmi-mApple + pMT-Fz-TagBFP
	TKO	pMT-mEGFP-Fmi + pMT-SNAP-Stbm	TKO	pMT-Fmi-mApple + pMT-Fz-TagBFP
	TKO	pMT-mEGFP-Fmi	TKO	pMT-Fmi-mApple + pMT-Fz-T2A-Dsh
	TKO	pMT-mEGFP-Fmi	TKO	pMT-Fmi-mApple + pMT-Fz-T2A-Dsh-T2A-Dgo
	TKO	pMT-mEGFP-Fmi + pMT-SNAP-Stbm	TKO	pMT-Fmi-mApple + pMT-Fz-T2A-Dsh
	TKO	pMT-mEGFP-Fmi + pMT-Stbm-T2A-Pk	TKO	pMT-Fmi-mApple + pMT-Fz-TagBFP
	TKO	pMT-mEGFP-Fmi + pMT-SNAP-Stbm	TKO	pMT-Fmi-mApple + pMT-Fz-T2A-Dsh-T2A-Dgo
	TKO	pMT-mEGFP-Fmi + pMT-Stbm-T2A-Pk	TKO	pMT-Fmi-mApple + pMT-Fz-T2A-Dsh
	TKO	pMT-mEGFP-Fmi + pMT-Stbm-T2A-Pk	TKO	pMT-Fmi-mApple + pMT-Fz-T2A-Dsh-T2A-Dgo
Figure 4	Cell 1		Cell 2
B,C	TKO	pMT-Fmi-TagBFP + pMT-Fz-mEGFP-T2A-Dsh-T2A-Dgo + pMT-mApple-Stbm-T2A-Pk	TKO	pMT-Fmi-3xHA+ pMT-Fz-T2A-Dsh-T2A-Dgo + pMT-Stbm-T2A-Pk
D	TKO	pMT-mEGFP-Fmi + pMT-Fz-T2A-Dsh-T2A-Dgo	TKO	pMT-Fmi-mApple + pMT-Stbm-T2A-Dsh
	TKO	pMT-mEGFP-Fmi + pMT-Fz-T2A-Dsh-T2A-Dgo + pMT-Stbm-T2A-Dsh	TKO	pMT-Fmi-mApple + pMT-Fz-T2A-Dsh-T2A-Dgo + pMT-Stbm-T2A-Dsh
E	TKO	pMT-Fmi-mEGFP + pMT-SNAP-Stbm	TKO	pMT-Fmi-mApple + pMT-Fz-T2A-Dsh-T2A-Pk
F	TKO	pMT-Fmi-mEGFP + pMT-Fz-TagBFP	TKO	pMT-Fmi-mApple + pMT-Stbm-T2A-Dsh
G	TKO	pMT-Fmi-mEGFP + pMT-Fz-TagBFP	TKO	pMT-Fmi-mApple + pMT-Stbm-T2A-Dsh-T2A-Pk
Figure 5	Cell 1		Cell 2
B	TKO	pMK-CD2Sig-Fmi[CAD1-8]-CD2TM-EGFP	N/A
C	TKO	pMK-CD2Sig-Fmi[CAD1-8]-CD2TM-EGFP	TKO	pMT-Fmi-3xHA
D	TKO	pMK-CD2Sig-Fmi[CAD1-8]-EL-CD2TM-EGFP	TKO	pMT-Fmi-3xHA
E	TKO	pMT-Fmi-mEGFP	TKO	pMT-Fmi-3xHA
	TKO	pMT-Fmi-mEGFP	TKO	pMT-Fmi-3xHA + pMT-Fz-TagBFP
	TKO	pMT-Fmi-mEGFP + pMT-Fz-TagBFP	TKO	pMT-Fmi-3xHA
	TKO	pMK-CD2Sig-Fmi[CAD1-8]-CD2TM-EGFP	TKO	pMT-Fmi-3xHA
	TKO	pMK-CD2Sig-Fmi[CAD1-8]-CD2TM-EGFP	TKO	pMT-Fmi-3xHA + pMT-Fz-TagBFP
	TKO	pMK-CD2Sig-Fmi[CAD1-8]-CD2TM-EGFP + pMT-Fz-TagBFP	TKO	pMT-Fmi-3xHA
	TKO	pMK-CD2Sig-Fmi[CAD1-8]-EL-CD2TM-EGFP	TKO	pMT-Fmi-3xHA
	TKO	pMK-CD2Sig-Fmi[CAD1-8]-EL-CD2TM-EGFP	TKO	pMT-Fmi-3xHA + pMT-Fz-TagBFP
	TKO	pMK-CD2Sig-Fmi[CAD1-8]-EL-CD2TM-EGFP + pMT-Fz-TagBFP	TKO	pMT-Fmi-3xHA
F	TKO	pMK-CD2Sig-Fmi[CAD1-8]-CD2TM-EGFP	TKO	pMT-Fmi-mApple + pMT-SNAP-Stbm
G	TKO	pMK-CD2Sig-Fmi[CAD1-8]-EL-CD2TM-EGFP	TKO	pMT-Fmi-mApple + pMT-SNAP-Stbm
H	S2	pMT-Fmi-EGFP	TKO	pMT-Fmi-EGFP + pMT-Fz-TagBFP
	S2	pMT-Fmi-EGFP	S2	pMT-Fmi[∆CAD2-3]-EGFP + pMT-Fz-TagBFP
	S2	pMT-Fmi-EGFP	S2	pMT-Fmi[∆CAD4-5]-EGFP + pMT-Fz-TagBFP
	S2	pMT-Fmi-EGFP	S2	pMT-Fmi[∆CAD6-7]-EGFP + pMT-Fz-TagBFP
	S2	pMT-Fmi-EGFP	S2	pMT-Fmi[∆CAD8]-EGFP + pMT-Fz-TagBFP
	S2	pMT-Fmi[∆CAD2-3]-EGFP	S2	pMT-Fmi-EGFP + pMT-Fz-TagBFP
	S2	pMT-Fmi[∆CAD2-3]-EGFP	S2	pMT-Fmi[∆CAD2-3]-EGFP + pMT-Fz-TagBFP
	S2	pMT-Fmi[∆CAD2-3]-EGFP	S2	pMT-Fmi[∆CAD4-5]-EGFP + pMT-Fz-TagBFP
	S2	pMT-Fmi[∆CAD2-3]-EGFP	S2	pMT-Fmi[∆CAD6-7]-EGFP + pMT-Fz-TagBFP
	S2	pMT-Fmi[∆CAD2-3]-EGFP	S2	pMT-Fmi[∆CAD8]-EGFP + pMT-Fz-TagBFP
	S2	pMT-Fmi[∆CAD4-5]-EGFP	S2	pMT-Fmi-EGFP + pMT-Fz-TagBFP
	S2	pMT-Fmi[∆CAD4-5]-EGFP	S2	pMT-Fmi[∆CAD2-3]-EGFP + pMT-Fz-TagBFP
	S2	pMT-Fmi[∆CAD4-5]-EGFP	S2	pMT-Fmi[∆CAD4-5]-EGFP + pMT-Fz-TagBFP
	S2	pMT-Fmi[∆CAD4-5]-EGFP	S2	pMT-Fmi[∆CAD6-7]-EGFP + pMT-Fz-TagBFP
	S2	pMT-Fmi[∆CAD4-5]-EGFP	S2	pMT-Fmi[∆CAD8]-EGFP + pMT-Fz-TagBFP
	S2	pMT-Fmi[∆CAD6-7]-EGFP	S2	pMT-Fmi-EGFP + pMT-Fz-TagBFP
	S2	pMT-Fmi[∆CAD6-7]-EGFP	S2	pMT-Fmi[∆CAD2-3]-EGFP + pMT-Fz-TagBFP
	S2	pMT-Fmi[∆CAD6-7]-EGFP	S2	pMT-Fmi[∆CAD4-5]-EGFP + pMT-Fz-TagBFP
	S2	pMT-Fmi[∆CAD6-7]-EGFP	S2	pMT-Fmi[∆CAD6-7]-EGFP + pMT-Fz-TagBFP
	S2	pMT-Fmi[∆CAD6-7]-EGFP	S2	pMT-Fmi[∆CAD8]-EGFP + pMT-Fz-TagBFP
	S2	pMT-Fmi[∆CAD8]-EGFP	S2	pMT-Fmi-EGFP + pMT-Fz-TagBFP
	S2	pMT-Fmi[∆CAD8]-EGFP	S2	pMT-Fmi[∆CAD2-3]-EGFP + pMT-Fz-TagBFP
	S2	pMT-Fmi[∆CAD8]-EGFP	S2	pMT-Fmi[∆CAD4-5]-EGFP + pMT-Fz-TagBFP
	S2	pMT-Fmi[∆CAD8]-EGFP	S2	pMT-Fmi[∆CAD6-7]-EGFP + pMT-Fz-TagBFP
	S2	pMT-Fmi[∆CAD8]-EGFP	S2	pMT-Fmi[∆CAD8]-EGFP + pMT-Fz-TagBFP
I	TKO	pMT-Fmi-mEGFP + pMT-Fz-TagBFP	TKO	pMT-Fmi-3xHA
	TKO	pMT-Fmi-mEGFP + pMK33-Fz2	TKO	pMT-Fmi-3xHA
	TKO	pMT-Fmi-mEGFP + pMT-FzCRD-Fz2-TagBFP	TKO	pMT-Fmi-3xHA
	TKO	pMT-Fmi-mEGFP + pMT-Fz2CDR-Fz-TagBFP	TKO	pMT-Fmi-3xHA
Figure 7	Cell 1		Cell 2
A	TKO	pGE-MT-EGFP-Fmi	TKO	pMT-Fmi-3xHA + pMT-Fz-TagBFP
	TKO	pGE-MT-EGFP-Fmi∆IL1	TKO	pMT-Fmi-3xHA + pMT-Fz-TagBFP
	TKO	pGE-MT-EGFP-Fmi∆IL2	TKO	pMT-Fmi-3xHA + pMT-Fz-TagBFP
	TKO	pGE-MT-EGFP-Fmi∆IL3	TKO	pMT-Fmi-3xHA + pMT-Fz-TagBFP
B	TKO	pGE-MT-EGFP-Fmi + pMT-Fz-TagBFP	TKO	pMT-Fmi-3xHA
	TKO	pGE-MT-EGFP-Fmi∆IL1 + pMT-Fz-TagBFP	TKO	pMT-Fmi-3xHA
	TKO	pGE-MT-EGFP-Fmi∆IL2 + pMT-Fz-TagBFP	TKO	pMT-Fmi-3xHA
	TKO	pGE-MT-EGFP-Fmi∆IL3 + pMT-Fz-TagBFP	TKO	pMT-Fmi-3xHA
C	TKO	pGE-MT-EGFP-Fmi + pMT-Fz-TagBFP	TKO	pMT-Fmi-mApple
	TKO	pGE-MT-EGFP-Fmi∆IL2 + pMT-Fz-TagBFP	TKO	pMT-Fmi-mApple
	TKO	pGE-MT-EGFP-Fmi + pMT-Fz-TagBFP	TKO	pMT-Fmi-mApple + pMT-SNAP-Stbm
	TKO	pGE-MT-EGFP-Fmi∆IL2 + pMT-Fz-TagBFP	TKO	pMT-Fmi-mApple + pMT-SNAP-Stbm
	TKO	pGE-MT-EGFP-Fmi + pMT-Fz-TagBFP	TKO	pMT-Fmi-mApple + pMT-Stbm-T2A-Pk
	TKO	pGE-MT-EGFP-Fmi∆IL2 + pMT-Fz-TagBFP	TKO	pMT-Fmi-mApple + pMT-Stbm-T2A-Pk
D	TKO	pGE-MT-EGFP-Fmi	TKO	pMT-Fmi-mApple + pMT-Fz-TagBFP
	TKO	pGE-MT-EGFP-Fmi∆IL2	TKO	pMT-Fmi-mApple + pMT-Fz-TagBFP
	TKO	pGE-MT-EGFP-Fmi + pMT-SNAP-Stbm	TKO	pMT-Fmi-mApple + pMT-Fz-TagBFP
	TKO	pGE-MT-EGFP-Fmi∆IL2 + pMT-SNAP-Stbm	TKO	pMT-Fmi-mApple + pMT-Fz-TagBFP
	TKO	pGE-MT-EGFP-Fmi + pMT-Stbm-T2A-Pk	TKO	pMT-Fmi-mApple + pMT-Fz-TagBFP
	TKO	pGE-MT-EGFP-Fmi∆IL2 + pMT-Stbm-T2A-Pk	TKO	pMT-Fmi-mApple + pMT-Fz-TagBFP
E	TKO	pGE-MT-EGFP-Fmi∆IL2 + pMT-SNAP-Stbm	TKO	pMT-Fmi-mApple + pMT-Fz-TagBFP
Figure S1	Cell 1		Cell 2
A	S2	pMT-Fmi-mEGFP	S2	pMT-Fmi-3xHA
B	S2	pMT-Fmi-mEGFP	S2	pMT-Fmi-3xHA + pMT-Fz-TagBFP
C	S2	pMT-Fmi-mEGFP	S2	pMT-Fmi-3xHA + pMT-TagBFP-Stbm
D	S2	pMT-Fmi-mEGFP + pMT-Fz-TagBFP	S2	pMT-Fmi-3xHA + pMT-TagBFP-Stbm
E	S2	pMT-Fmi-mEGFP	S2	pMT-Fmi-3xHA
	S2	pMT-Fmi-mEGFP + pMT-Fz-TagBFP	S2	pMT-Fmi-3xHA
	S2	pMT-Fmi-mEGFP + pMT-SNAP-Stbm	S2	pMT-Fmi-3xHA
	S2	pMT-Fmi-mEGFP + pMT-Fz-TagBFP	S2	pMT-Fmi-3xHA + pMT-Fz-TagBFP
	S2	pMT-Fmi-mEGFP + pMT-SNAP-Stbm	S2	pMT-Fmi-3xHA + pMT-SNAP-Stbm
	S2	pMT-Fmi-mEGFP + pMT-Fz-TagBFP	S2	pMT-Fmi-3xHA + pMT-SNAP-Stbm
F	S2	pMT-mEGFP-Fmi	S2	pMT-Fmi-3xHA
	S2	pMT-mEGFP-Fmi + pMT-Fz-TagBFP	S2	pMT-Fmi-3xHA
	S2	pMT-mEGFP-Fmi + pMT-SNAP-Stbm	S2	pMT-Fmi-3xHA
	S2	pMT-mEGFP-Fmi + pMT-Fz-TagBFP	S2	pMT-Fmi-3xHA + pMT-Fz-TagBFP
	S2	pMT-mEGFP-Fmi + pMT-SNAP-Stbm	S2	pMT-Fmi-3xHA + pMT-SNAP-Stbm
	S2	pMT-mEGFP-Fmi + pMT-Fz-TagBFP	S2	pMT-Fmi-3xHA + pMT-SNAP-Stbm
G,I	TKO	pMT-Fmi-mEGFP	N/A
H,I	TKO	pMT-Fmi-mEGFP + pMT-Fz-TagBFP	N/A
L	S2	pMT-Fmi-TagBFP	S2	pMT-Fmi-mEGFP + pMT-Fz-TagBFP
M	S2	pMT-Fmi-TagBFP	TKO	pMT-Fmi-mEGFP + pMT-Fz-TagBFP
N	TKO	pMT-Fmi-TagBFP	S2	pMT-Fmi-mEGFP + pMT-Fz-TagBFP
O	TKO	pMT-Fmi-TagBFP	TKO	pMT-Fmi-mEGFP + pMT-Fz-TagBFP
Figure S2	Cell 1		Cell 2
B,C	S2	pMT-Fz-T2A-Dsh	N/A
	S2	pMT-Fz-T2A-Dsh-T2A-Dgo	N/A
	S2	pMT-Fz-mEGFP-T2A-Dsh	N/A
	S2	pMT-Fz-mEGFP-T2A-Dsh-T2A-Dgo	N/A
	S2	pMT-Fz-mEGFP	N/A
	S2	pAc-Dsh-ECFP	N/A
D,E	S2	pMT-Stbm-T2A-Pk	N/A
	S2	pMT-Stbm-T2A-Myc-Pk	N/A
	S2	pMT-mApple-Stbm-T2A-Pk	N/A
	S2	pMT-mApple-Stbm	N/A
	S2	pMK33-Myc-Pk	N/A
F		See Figure 3G
Figure S3	Cell 1		Cell 2
A		See Figure 4B
B		See Figure 4D
C	S2	pMT-Fmi-mEGFP + pMT-SNAP-Stbm	S2	pMT-Fmi-TagBFP + pMT-Fz-TagBFP
D	TKO	pMT-Fmi-mEGFP + pMT-SNAP-Stbm	S2	pMT-Fmi-TagBFP + pMT-Fz-TagBFP
E	S2	pMT-Fmi-mEGFP + pMT-SNAP-Stbm	TKO	pMT-Fmi-TagBFP + pMT-Fz-TagBFP
F	TKO	pMT-Fmi-mEGFP + pMT-SNAP-Stbm	TKO	pMT-Fmi-TagBFP + pMT-Fz-TagBFP
G	S2	pMT-Fmi-mEGFP + pMT-Stbm-T2A-Pk	S2	pMT-Fmi-TagBFP + pMT-Fz-TagBFP
H	TKO	pMT-Fmi-mEGFP + pMT-Stbm-T2A-Pk	S2	pMT-Fmi-TagBFP + pMT-Fz-TagBFP
I	S2	pMT-Fmi-mEGFP + pMT-Stbm-T2A-Pk	TKO	pMT-Fmi-TagBFP + pMT-Fz-TagBFP
J	TKO	pMT-Fmi-mEGFP + pMT-Stbm-T2A-Pk	TKO	pMT-Fmi-TagBFP + pMT-Fz-TagBFP
K	S2	pMT-Fmi-mEGFP + pMT-Fz-T2A-Dsh	S2	pMT-Fmi-TagBFP
L	TKO	pMT-Fmi-mEGFP + pMT-Fz-T2A-Dsh	S2	pMT-Fmi-TagBFP
M	S2	pMT-Fmi-mEGFP + pMT-Fz-T2A-Dsh	TKO	pMT-Fmi-TagBFP
N	TKO	pMT-Fmi-mEGFP + pMT-Fz-T2A-Dsh	TKO	pMT-Fmi-TagBFP
Figure S4	Cell 1		Cell 2
A	TKO	pMK-CD2Sig-Fmi[CAD1]-CD2TM-EGFP	N/A
B	TKO	pMK-CD2Sig-Fmi[CAD1-2]-CD2TM-EGFP	N/A
C,H	TKO	pMK-CD2Sig-Fmi[CAD1-4]-CD2TM-EGFP	N/A
E,I,K	S2	pMT-Fmi-EGFP	N/A
F,K	S2	pMT-Fmi[∆CAD2-3]-EGFP	N/A
G,K	S2	pMT-Fmi[∆CAD6-7]-EGFP	N/A
H,K	S2	pMT-Fmi[∆CAD8]-EGFP	N/A
J,K	S2	pMT-Fmi[∆CAD4-5]-EGFP	N/A
L	TKO	pMT-Fmi[∆CAD8]-EGFP	TKO	pMT-Fmi-3xHA + pMT-Fz-TagBFP
Figure S5	Cell 1		Cell 2
A	TKO	pGE-MT-EGFP-Fmi[∆LamG2]	TKO	pMT-Fmi-3xHA + pMT-Fz-TagBFP
B	TKO	pGE-MT-EGFP-Fmi[∆EGP∆LamG]	TKO	pMT-Fmi-3xHA + pMT-Fz-TagBFP
C	TKO	pGE-MT-EGFP-Fmi + pMT-Fz-TagBFP	TKO	pMT-Fmi-3xHA
	TKO	pGE-MT-EGFP-Fmi[∆EGF∆LamG] + pMT-Fz-TagBFP	TKO	pMT-Fmi-3xHA
	TKO	pGE-MT-EGFP-Fmi[∆LamG] + pMT-Fz-TagBFP	TKO	pMT-Fmi-3xHA
	TKO	pGE-MT-EGFP-Fmi[∆LamG1] + pMT-Fz-TagBFP	TKO	pMT-Fmi-3xHA
	TKO	pGE-MT-EGFP-Fmi[∆LamG2] + pMT-Fz-TagBFP	TKO	pMT-Fmi-3xHA
	TKO	pGE-MT-EGFP-Fmi	TKO	pMT-Fmi-3xHA + pMT-Fz-TagBFP
	TKO	pGE-MT-EGFP-Fmi[∆EGF∆LamG]	TKO	pMT-Fmi-3xHA + pMT-Fz-TagBFP
	TKO	pGE-MT-EGFP-Fmi[∆LamG]	TKO	pMT-Fmi-3xHA + pMT-Fz-TagBFP
	TKO	pGE-MT-EGFP-Fmi[∆LamG1]	TKO	pMT-Fmi-3xHA + pMT-Fz-TagBFP
	TKO	pGE-MT-EGFP-Fmi[∆LamG2]	TKO	pMT-Fmi-3xHA + pMT-Fz-TagBFP
D,I	S2	pGE-MT-EGFP-Fmi	N/A
E,I	S2	pGE-MT-EGFP-Fmi[∆EGF∆LamG]	N/A
F,I	S2	pGE-MT-EGFP-Fmi[∆LamG]	N/A
G,I	S2	pGE-MT-EGFP-Fmi[∆LamG1]	N/A
H,I	S2	pGE-MT-EGFP-Fmi[∆LamG2]	N/A
J	TKO	pMT-Fz-TagBFP	N/A
K	TKO	pMK33-Fz2	N/A
L	TKO	pMT-FzCRD-Fz2-TagBFP	N/A
M	TKO	pMT-Fmi-mEGFP + pMT-Fz2CDR-Fz-TagBFP	N/A
Figure S7	Cell 1		Cell 2
A	TKO	pGE-MT-EGFP-Fmi	TKO	pMT-Fmi-3xHA + pMT-Fz-TagBFP
B	TKO	pGE-MT-EGFP-Fmi[∆IL2]	TKO	pMT-Fmi-3xHA + pMT-Fz-TagBFP
C	TKO	pGE-MT-EGFP-Fmi[∆IL3]	TKO	pMT-Fmi-3xHA + pMT-Fz-TagBFP
D,H	S2	pGE-MT-EGFP-Fmi	N/A
E,H	S2	pGE-MT-EGFP-Fmi[∆IL1]	N/A
F,H	S2	pGE-MT-EGFP-Fmi[∆IL2]	N/A
G,H	S2	pGE-MT-EGFP-Fmi[∆IL3]	N/A
I		See Figure 7C
J		See Figure 7D
K	TKO	pGE-MT-EGFP-Fmi + pMT-Fz-TagBFP	TKO	pMT-Fmi-mApple + pMT-Stbm-T2A-Pk
	TKO	pGE-MT-EGFP-Fmi∆IL3 + pMT-Fz-TagBFP	TKO	pMT-Fmi-mApple + pMT-Stbm-T2A-Pk
L	TKO	pGE-MT-EGFP-Fmi + pMT-Stbm-T2A-Pk	TKO	pMT-Fmi-mApple + pMT-Fz-TagBFP
	TKO	pGE-MT-EGFP-Fmi∆IL3 + pMT-Stbm-T2A-Pk	TKO	pMT-Fmi-mApple + pMT-Fz-TagBFP
M	TKO	pGE-MT-EGFP-Fmi∆IL3 + pMT-SNAP-Stbm	TKO	pMT-Fmi-3xHA + pMT-Fz-TagBFP
